# Supplementary material for: Prevalence of Ideal Cardiovascular Health Metrics among Young Asian Adults over 5 Years of Follow-Up
Source: Nutrients. 2023 Jan 27;15(3):645. doi: 10.3390/nu15030645 (PMC9920953; doi:10.3390/nu15030645)
Supplement: Supplementary file 1 [file nutrients-15-00645-s001.zip]

Archive with 1 entries (1 files):
- nutrients-2107751-supplementary.pdf
